# Supplementary material for: Maternal vaccination and protective immunity against Zika virus vertical transmission
Source: Nat Commun. 2019 Dec 12;10:5677. doi: 10.1038/s41467-019-13589-1 (PMC6908683; doi:10.1038/s41467-019-13589-1)
Supplement: Supplementary file 4 — Source Data [file 41467_2019_13589_MOESM4_ESM.xlsx]

## Sheet: Figure 1
	Placebo	WT	10del		Placebo	WT	10del							Placebo	WT	10del
Viable	19	11	17		1.2267	1.1649	1.2188							1	1	1
Resorbed	3	13	2		1.3043	1.1277	1.3258							1	1	1
Fig 1b					1.2567	1.1641	1.2543							1	1	1
					1.1278	1.0688	1.1339							1	1	1
					1.2699	0.9787	1.2789							1	1	1
					1.2367	1.0351	1.2117							Fig 1e
					1.2289	1.0792	1.2399
					1.2754	0.9979	1.3115
					1.2787	1.0095	1.2449
					1.0573	1.0742	1.1863							Placebo	WT	10del
					1.0021	1.0309	1.1902							1	1	1
					1.0756	1.05	1.0496							1	1	1
					1.0723	1.09	1.0517							1	1	1
					1.1753	1.06	1.0057							1	1	1
					1.1378	1.08	0.9933							1	1	1
					1.0328	1.05	1.1586							Fig 1f
					1.1062	1.07	1.0426
					1.3328	1.03
					1.2363	1.05
						1.06			Fig 1d
						1.04
						1.06
						1.07
						1.13
					Fig 1c. For WT group, 13 fetal body weight was added from another independent experiment. Only body weight was collected, no NT value for those fetus.
Placebo	WT	10del		Placebo	WT	10del		Placebo	WT	10del		Placebo	WT	10del		WT	10del
1	1	1		1	1	1		1	425358	1		1	1	1		10800	20764.1
1	1	1		1	1	1		1	835918	1		1	1	1		12800	11619.8
1	1	1		1	1	1		1	3747437	1		1	1	1		12800	25600
1	1	1		1	1	1		1	391456	1		1	1	1		11000	12800
1	1	1		1	1	1		1	1848230	1		1	1	1		12800	5800
1	1	1		1	1	1		1	215655	1		1	1	1		Fig 1k
1	1	1		1	1	1		1	1547204	1		1	1	1
1	1	1		1	1	1		1	2069115	1		1	1	1		WT	10del
1	1	1		1	1	1		1	312746	1		1	1	1		3200	3200
1	1	1		1	1	1		1	14367192	1		1	1	1		1600	3200
1	1	1		1	1	1		1	468207	1		1	1	1		2282	6400
1	1	1		1		1		1	200000	1		1		1		3200	5652
1	1	1		1		1		1	220000	1		1		1		3200	6400
1	1	1		1		1		1	308000	1		1		1		3200	6600
1	1	1		1		1		1	400000	1		1		1		5000	3200
1	1	1		1		1		1	600000	1		1		1		6400	4032
1	1	1		1		1		1	700000	1		1		1		6400	2000
1	1	1		1				1	840000	1		1				3200	6321
1	1	1		1				1	820000	1		1				6400	4679
1	1			Fig 1h				1	860000			Fig 1j					1693
1	1							1	5043523								3200
1	1							1	517000								3000
	1								500000								1600
	1								974914								1600
Fig 1g								Fig 1i									1600
																Fig 1l

## Sheet: Figure 2
	Placebo	10del			Placebo	10del			Placebo	10del			Placebo	10del
	1	12800			1000000	1			1	1			123.305	1
	1	16600			2000000	1			1079.33	1			456.204	1
	1	10800			1500000	1			1	1			1	1
	1	12800			400000	1			1	1			1746344	1
	1	13200			130000	1			508.388	1			284.657	1
	1	12800			310000	1			967.118	1			114.077	1
	Figure 2b				Figure 2c				Figure 2d				Figure 2e
										Challenge
	Placebo	10del			Placebo	10del			Mock	10del	Placebo
	816994	1			1	1			1.2267	1.4371	0.8302
	1346604	1			1	1			1.3043	1.3964	0.9083
	200000	1			1	1			1.2567	1.2357	0.8843
	315706	1			1	1			1.1278	1.2926	0.934
	538972	1			1	1			1.2699	1.1616	0.9182
	87500	1			1	1			1.2367	1.2604	0.7136
	60060.1	1			1	1			1.2289	1.0157	0.6756
	1241135	1			102881	1			1.2754	1.2146	0.738
	1287744	1			385951	1			1.2787	0.9335	0.7925
	265111	1			1	1			1.0573	1.1575	0.5687
	472813	1			1	1			1.0021	1.1314	1.0367
	620690	1			1	1			1.0756	1.2961	0.9848
	1025641	1			1	1			1.0723	1.1989	1.0559
	2189781	1			1	1			1.1753	1.3887	1.0049
	372787	1			1	1			1.1378	1.2208	1.0003
	289855	1			1	1			1.0328	1.2624	1.0581
	680787	1			1	1			1.1062	1.1546	0.9158
	471328	1			1	1			1.3328	1.0901	0.9678
	1451613	1			1	1			1.2363	1.2891	0.9659
	1282051	1			1	1				1.2435	0.7081
	1174743				1						0.8281
	962861				1						0.9926
	925926				1						1.0265
	458115				1						0.9191
	1201011				1						0.929
	Figure 2f				Figure 2g				Figure 2h				Figure 2i
	Placebo	10del			Placebo	10del
	6400	12800			1	2828.05
	6400	10000			1	2656.75
	6400	6000			1	2672.37
	25600	3200			1	2306.27
	25600	12800			1	2700.51
	12800	12800			1	3076.92
	Figure 2j				1	2960.33
					1	2558.85
					1	3803.73
					1	3717.47
					1	2429.54
					1	2410.8
					1	2665.24
					1	2469.14
					1	2635.05
					1	2763.96
					1	1600
					1	1600
					1	1600
					1	1600
					1
					1
					1
					1
					1
					Figure 2k

## Sheet: Figure 3
E10.5	E21	Placebo		Blood	Milk			Day	10del	Placebo		Day	0	21	28	35	42	49	56	63	70
4633	12800	1		2335.36	2202.16			21	0			NT50	3200	4611.69	3237.29	1235.03	795.545	537.346	224.568	143.534	50
5769	12800	1		2227.67	2333.72			21	0				3200	4750	4761.9	814.996	704.225	597.015	335.796	190.476	50
5860	12800	1		5580.36	2681.68			21	0				3200	5144.12	2588.66	496.032	334.448	425.17	322.061	120	25
7474	12800	1		2299.38	4372.54			21	0				3200	4294.37	3207.18	708.717	554.324	664.011	316.756	177.085	100
12800	6400			3746.72	1292.16			21	0				3200	2987.8	2652.52	699.301	543.478	412.371	195.351	210	50
12800	6400			2167.79	2812.94			21	0				3200	3828.29	2912.9	1062.81	815.661	244.439	452.08	200	100
12800	8000			2925.69	2190.1			21	0				3200	5000	2960.33	841.751	606.061	450	102.01	150	10
12800	12800			3328.89	2305.74			21	0				3200	2290.99	2181.98	676.133	639.795	472.367	444.642	160	10
Figure 3b				2086.38	2188.66			21	0				3200	2308.54	2168.26	654.45	785.546	544.959	283.768	234	200
				Figure 3c				21	0				3200	6032.86	5425.94	663.13	1163.2	754.148	235.35	336	200
								21	0				1600	5807.5	3861	862.813	734.214	227.273	430	200	100
								6		1			1600	4550.79	2535.5	612.37	723.589	437.828	622.278	200	100
								6		1			1600	4239.4	3323.36	724.638	896.861	393.236	369.686	173.04	200
								6		1			1600	5938.94	7468.26	850	758.725	136.11	420	222	100
								6		1			1600								200
								6		1			1600								50
								6		1											10
								6		1											50
								6		1											300
								6		1		Figure 3e
								6		1
								6		1
								6		1
								Figure 3d
Pups	Placebo		NT50(log 10)	Viremia
200	10000000		1.69897	200
800	8000000		1.69897	800
5000	4500000		1.39794	5000
300	12000000		2	300
200	2000000		1.69897	200
100	3000000		2	100
1000	12000000		1.39794	1000
1000	6000000		1.39794	1000
1			2.30103	1
1			2.30103	1
1			2	1
100			2	100
1			2.30103	1
100			2	100
1			2.30103	1
200			1.69897	200
1700			1.39794	1700
700			1.69897	700
1			2.47712	1
Figure 3f			Figure 3g

## Sheet: Figure 4
Viral titer	NT titer		Viral titer	NT titer		Viral titer	NT titer		Viral titer	NT titer
0	2.32835		0	2.32835		3.19866	2.32835		5.0974	2.32835
0	2.2727		5.73151	2.2727		0	2.2727		5.18431	2.32835
0	2.37997		4.56344	2.37997		0	2.37997		5.16877	2.32835
0	2.21203		3.2599	2.21203		2.95585	2.21203		5.3519	2.32835
0	1.93763		2.35744	1.93763		2.69637	1.93763		4.78146	2.32835
0	1.92351		0	1.92351		5.22738	1.92351		3.6886	2.32835
0	2.19288		6.11266	2.19288		3.7716	2.19288		5.39539	2.32835
0	2.5966		2.78901	2.5966		0	2.5966		5.69379	2.2727
0	2.64738		2.15255	2.64738		2.71354	2.64738		6.27332	2.2727
0	2.10721		2.51131	2.10721		0	2.10721		6.13668	2.2727
0	2.25527		0	2.25527		0	2.25527		5.51808	2.2727
0	2.69984		0	2.69984		0	2.69984		5.8382	2.2727
0	2.39445		3.49963	2.39445		2.43652	2.39445		4.46386	2.37997
0	2.66276		2.2617	2.66276		0	2.66276		4.45552	2.37997
0	2.1038		0	2.1038		0	2.1038		4.59602	2.37997
0	3.11294		0	3.11294		0	3.11294		4.55315	2.37997
0	2.64738		0	2.64738		0	2.64738		5.00145	2.37997
0	2.79588		0	2.79588		0	2.79588		4.69933	2.37997
0	2.5682		0	2.5682		0	2.5682		4.76045	2.37997
0	2.62221		0	2.62221		0	2.62221		5.61395	2.21203
0	2.62839		0	2.62839		0	2.62839		5.78252	2.21203
0	2.69197		0	2.69197		0	2.69197		6.38849	2.21203
0	2.98632		0	2.98632		0	2.98632		6.3072	2.21203
0	2.8537		0	2.8537		0	2.8537		5.54821	2.21203
0	3.12287		0	3.12287		0	3.12287		5.767	1.93763
3.30103	1.86031		6.9078	1.86031		4.99827	1.86031		5.37022	1.93763
3	1.858		4.06446	1.858		4.20936	1.858		5.07255	1.93763
3.30103	1.82982		2.80956	1.82982		5.20969	1.82982		5.47973	1.93763
Figure 1b			Figure 1d			Figure 1f			4.94469	1.93763
									5.7167	1.93763
									5.91856	1.92351
									5.08864	1.92351
									5.94437	1.92351
Placebo&challenge	<100	100-200	200-300	300-460	>460				5.59278	1.92351
120000	1	1	1	1	1				5.02658	1.92351
1300000	1	1	1	1	1				5.8235	1.92351
500000	2000	1	1	1	1				6.13668	1.92351
370000	1000	1		1	1				6.24966	2.19288
2100000	2000	1		1	1				5.89585	2.19288
		1		1	1				6.34199	2.19288
					1				6.01896	2.19288
					1				6.00436	2.19288
Figure 4c									6.09298	2.19288
									5.80648	2.19288
Placebo&challenge	<100	100-200	200-300	300-460	>460				3.53239	1.86031
1790	8090000	538902	1	615.195	1				3.27491	1.86031
755.744	11600	1819.28	36596.5	142.086	1				3.81653	1.86031
1900.34	645	1296176	3159.56	182.682	1				3.52107	1.86031
1627604	227.739	324.57		1	1				3.93471	1.86031
426.743	1	1		1	1				5.73205	1.858
		1		1	1				5.5587	1.858
				1	1				5.74812	1.858
Figure 4e									5.58847	1.858
									5.80134	1.858
									5.32889	1.858
Placebo&challenge	<100	100-200	200-300	300-460	>460				6.13184	1.82982
1	497.018	1	1580	1	1				5.65024	1.82982
1	168801	1	1	517.063	1				5.76195	1.82982
1	2000	5910.16	273.224	1	1				5.85284	1.82982
758.725	1000	1		1	1					1.82982
621.118	2000	1		1	1				3.42655	2.5966
		903.342		1	1				4.5477	2.5966
					1				3.35067	2.5966
					1				3.40634	2.5966
Figure 4g									3.46376	2.5966
									3.38637	2.5966
									3.26082	2.64738
Placebo&challenge	<100	100-200	200-300	300-460	>460				4.05816	2.64738
758534	584795	494071	125142	2670.23	1				3.44814	2.64738
367647	234542	1876380	152866	35294.1	1				3.48678	2.64738
34665.6	118182	1369863	147493	2242.15	1				3.75359	2.10721
693802	301811	329670	224852	2548.85	1				3.55979	2.10721
416667	88041.1	688976	60459.5	2909.09	1				3.65397	2.10721
114596	520833	411100	4882.02	2434.28	1				4.39686	2.10721
525762	829016	606061	248538	1823.15	1				3.10865	2.25527
6250000	122642	2446184	29098	11432.9	1				4.30686	2.25527
366300	879765	2028640	28544.2	2806.36	1				4.01773	2.25527
22541	391543	353357	39447.7	3067.49	1				3.73676	2.25527
549954	106312	1776900	35739.8	9368.84	1				3.08407	2.25527
431034	666032	786782	100334	9353.74	1				3.5432	2.25527
587607	1369863	2197802	50041.7	11778.6	1				3.49169	2.25527
991189	3407.16	1044634	57603.7	6238	1				0	2.69984
146119	1883.24	1010101	59717.7	435.161	1				0	2.69984
230856	6554.31	1238739	11523.7	1917.18	1				0	2.69984
620476	3319.5	640439	74074.1	424.809	1				0	2.69984
2144408	8604.21	5670.1	58441.6	447658	1				0	2.69984
342466	539568	3629.03	21097	16216.2	1				0	2.69984
571429	361991	4507.89	80246.9	1651.98	1				4.7761	2.39445
845254	559910	24937.7		13054.8	1				4.06159	2.39445
1950867	387674	1284.25		126506	1				4.86967	2.39445
413223	632911	20270.3		7253.39	1				4.76672	2.39445
275813	213252	10416.7		2475.25	1				4.32422	2.39445
607903	1354680	5454.55		1	1				4.90443	2.39445
	446927	1213.59		1	1				3.97169	2.66276
	578035	3493.01		6692.16	1				3.97099	2.66276
	712589	3102.38		1724.14	1				4.07109	2.66276
		608.273		1	1				3.79505	2.66276
		1646.54			1				2.7841	2.1038
		9727.63			1				3.21657	2.1038
		2374.17			1				3.98801	2.1038
		527.983			1				3.37551	2.1038
		1666.67			1				2.72262	2.1038
		4663.21			1				3.22185	2.1038
					1				3.66869	2.1038
					1				0	3.11294
					1				0	3.11294
					1				0	3.11294
					1				0	3.11294
Figure 4i									0	3.11294
									0	3.11294
Placebo&challenge	<100	100-200	200-300	300-460	>460	Mock			0	3.11294
0.86	1.11	1.14	1.06	0.84	1.06	1.21			0	2.64738
0.84	1.02	1.05	1.03	0.85	1.04	1.29			0	2.64738
0.82	1.07	1.04	0.94	0.91	0.97	1.24			0	2.64738
0.92	0.93	1.13	0.92	0.87	0.77	1.11			0	2.64738
0.81	1.02	1.1	0.95	1	1	1.25			0	2.64738
0.75	0.84	1.07	1.07	0.81	0.98	1.2			0	2.79588
0.72	0.88	1	1	0.99	1.14	1.21			0	2.79588
0.63	0.96	0.99	1.11	0.89	0.75	1.23			0	2.79588
0.81	0.75	1.09	1.02	1.01	1.25	1.28			2.63865	2.5682
0.83	1.01	1.14	1.07	1.04	1.15	1.07			3.28266	2.5682
0.65	0.99	0.97	0.97	1.18	1.22	1.01			2.62819	2.5682
0.92	0.89	0.94	1	1.23	1.19	1			5.65095	2.5682
1	0.87	0.95	0.97	1.15	1.17	1.09			4.20995	2.5682
1.04	0.9	0.92	0.91	1.2	1.16	1.17			3.21801	2.62221
1	0.9	0.89	0.87	1.2	1.16	1.12			4.11577	2.62221
1.07	0.83	0.71	0.9	1.05	1.09	1.05			5.10211	2.62221
0.9	0.86	0.75	0.94	1.04	1.09	1.11			3.86054	2.62221
0.93	0.9	1.18	0.82	1.15	1.26	1.31			3.39362	2.62839
0.72	0.94	1.21	0.88	0.97	1.19	1.25			0	2.62839
0.71	1.1	0.95	0.9	1.12	1.25	1.16			0	2.62839
0.85	0.96	0.85		1.3	1.03	1.09			3.82557	2.62839
1	0.94	0.92		1.34	1.14				3.23657	2.62839
0.89	0.93	1.02		1.23	1				0	2.69197
0.93	0.97	1.04		1.37	1				0	2.69197
0.91	1.14	1.11		1.12	0.97				0	2.69197
	1.09	0.86		1.03	1.18				0	2.69197
	1	0.95		1.11	1				0	2.69197
	1.04	1		1.09	1.21				0	2.98632
		0.91		1.19	1.05				0	2.98632
		1.16			1.12				0	2.98632
		1			1.21				0	2.98632
		1			1.22				0	2.98632
		1.08			1.09				0	2.98632
		1			1.14				0	2.8537
		0.86			1.25				0	2.8537
					1.18				0	2.8537
					1				0	3.12287
					1.07				0	3.12287
					1.26				0	3.12287
					1				0	3.12287
Figure 4j									0	3.12287
									0	3.12287
									Figure 4h

## Sheet: Figure 5
IFNγ+				IFNγ+TNFα+					IFNγ+				IFNγ+TNFα+
Placepo-P	Placebo-NP	Vaccine-P	Vaccine-NP	Placepo-P	Placebo-NP	Vaccine-P	Vaccine-NP		Placepo-P	Placebo-NP	Vaccine-P	Vaccine-NP	Placepo-P	Placebo-NP	Vaccine-P	Vaccine-NP
5.4054	4.45146	30.6075	31.0991	1.8018	2.22573	9.18225	10.3664		0.6699	2.38602	19.4126	34.0975	0.33495	1.78952	5.22646	11.0315
3.6036	6.67718	27.5467	38.01	3.6036	4.45146	9.18225	13.8218		1.3398	1.19301	19.4126	42.1204	0.6699	1.19301	5.22646	11.0315
4.63567	4.45146	28.7117	38.01	2.31784	2.22573	11.4847	13.8218		1.05825	1.19301	28.1529	31.0889	1.05825	1.19301	5.27867	8.02293
4.63567		34.454	45.4354	2.31784		14.3558	13.9801		1.58737		29.9124	43.1827	1.05825		7.918	11.9952
		31.5828	45.4354			14.3558	13.9801				24.6338	43.1827			5.27867	11.9952
			41.9404				13.9801					43.1827				10.7957
Figure 5c									Figure 5d
Placepo-P	Placebo-NP	Vaccine-P	Vaccine-NP						Placepo-P	Placebo-NP	Vaccine-P	Vaccine-NP
131	142.5	109.5	245.5						9	14	354	1133
200	94	149	212						12	8	729	1009
120	114	173	312.5						7	6.5	875	1187
215		160	205						11		874	974
		216	231.5								849.5	856.5
			278									1365
Figure 5e									Figure 5f

## Sheet: Supplementary Fig 1
X	10del-1-6dpi		10del-2-6dpi		10del-3-6dpi		10del-4-6dpi		10del-1-10dpi		10del-2-10dpi		10del-3-10dpi		10del-4-10dpi		10del-14dpi-1		10del-14dpi-2		10del-14dpi-3		10del-14dpi-4
-2	18.8784	21.1489	8.78751	10.4273	19.7018	8.26025	6.53006	13.7299	12.4565	13.5012	11.5205	7.14774	6.73765	11.5902	16.6921	16.8448	0	0	0	0	0	0	0	0
-2.30103	26.741	23.2512	19.0466	19.4671	24.5017	9.09743	7.5905	9.71137	10.1259	12.7779	11.1	14.4216	5.1667	10.1588	16.6412	17.5572	0	0	0.06251	0	0.281294	0.031255	0	0.032042
-2.60206	34.0148	31.5762	22.4103	25.6478	28.5202	18.8088	14.9019	13.395	9.32226	12.6976	8.53524	14.6739	6.14418	8.02932	20.7634	18.1679	0	0	0.12502	0	0.187529	0.593843	0.096127	0.160211
-2.90309	52.3467	46.4183	32.7114	38.7239	45.6546	32.4829	22.1017	22.7715	9.80445	12.2154	7.65228	10.0489	11.7298	6.80747	20.5089	19.6947	0	0	0.750117	1.09392	1.37522	0.531333	1.21761	0.480634
-3.20412	62.858	57.2239	53.1455	57.4342	54.3614	54.0265	43.757	42.7523	14.0638	16.7961	16.1455	15.2205	16.5125	16.6172	17.7608	26.1069	0	0.218784	0	1.28145	1.68776	1.62525	1.8905	1.53803
-3.50515	76.3547	72.066	68.5762	63.5728	83.7745	71.2725	64.575	61.6728	30.4983	30.4983	27.5398	26.0262	28.2423	24.0531	41.4758	41.3232	2.50039	1.46898	3.84435	4.09439	8.37631	6.62603	5.12677	3.36444
-3.80618	79.3399	82.3251	70.0478	76.5228	91.365	82.7141	78.5281	77.6351	50.5492	49.5044	47.3432	46.4603	49.0487	44.0216	55.827	61.0178	9.00141	7.21988	14.3773	12.8458	22.1597	20.597	11.1828	11.4071
-4.10721	89.0104	77.9524	80.8956	77.8263	85.9512	82.435	66.082	76.6863	65.4567	66.9837	56.8455	56.7194	61.4767	65.4914	63.3079	63.3588	24.8476	22.1285	32.1613	33.9428	46.9448	47.5699	32.2666	31.1772
-4.40824	91.1126	83.7547	76.7331	77.0274	94.937	66.4168	62.8448	77.9142	77.5114	82.7752	70.5103	64.9603	83.6446	73.1367	78	80	49.8515	49.0389	60.947	66.5417	79.4187	74.8242	60.2075	52.0367
-4.70927	91.0285	90.3138	85.1422	90.3558	83.7745	88.5744	82.0443	80.5374	86.2309	86.1104	83.0819	72.1921	90	88	85	89	74.1053	72.4176	88.7639	91.7956	94.9836	92.7332	76.1325	70.7494
-5	101.12	96.2422	95.4013	97.1672	112.35	95.6626	90.1929	92.7603	100.254	96.7586	101.582	95.9058	111.398	89.3	99.5929	102.036	89.7015	91.6393	101.016	95.5774	92.7332	103.766	86.2899	90.2952
Supplementary Figure 1a
				10del 6dpi	10del 10dpi	10del 14dpi
				991.08	6402.05	10784
				1147.84	8230.45	15564.2
				1249.06	6761.32	11228.4
				1800.5	5627.46	18044
				Supplementary Figure 1b

## Sheet: Supplenmentary Fig 2
	Week	10del					WT
	4	12800	12800	12800	12800		12800	12800	12800	12800	12800
	6	12800	12800	12800	25600		25600	25600	25600	12800	25600
	8	51200	51200	25600	25600		12800	12800	25600	12800	25600
	10	12800	12800	12800	12800		25600	12800	25600	12800	25600
	12	6400	6400	12800	12800		12800	25600	25600	12800	51200
	14	12800	12800	12800	25600		25600	25600	25600	25600	25600
	16	12800	12800	25600	25600		25600	25600	51200	25600	51200
	18	12800	25600	25600	25600		51200	25600	25600	25600	51200
	20	12800	25600	12800	25600		25600	25600	25600	25600	51200
	22	12800	25600	25600	12800		25600	25600	25600	25600	51200
	26	25600	25600	25600	25600		51200	25600	25600	51200	51200
	30	12800	25600	12800	25600		25600	25600	25600	25600	25600
	55	20337.6	22862.4	22421.5	17943.7		20938	22593.8	20678.2	19805.9	17761

## Sheet: Supplementary Fig 3
	E10.5	E14.5		E10.5	E14.5
	1	1		1	1
	1	1		1	1
	1.01102e+06	1		1	1
	1.28032e+06	1		1	1
	2.02972e+06	1		1	1
	238886	1		1	1
	1.219e+06	1		1	1
	373329	1		1	1
	3.25181e+06	1		1	1
	1	1		1	1
	1	1		1	1
	1	1		1	1
	1	1		1	1
	1	1		1	1
	1	1		1	1
	409670	1		1	1
	391385	1		1	1
	1	1		1	1
	1	1		1	1
	1	1		1	1
	1	1		1	1
	1	1		1	1
	1	1		1	1
	1	1		1	1
	1	1		1	1
	1	1410050		1	1
		716723			1
	S Fig 3a			S Fig 3a

## Sheet: Supplementary Fig 4
	Viable	Resorbed		mock	WT	10del		WT	10del		WT	10del		WT	10del		WT	10del
Placebo	19	3		1.2199	1.0478	1.1808		14926.1	1		3253.8	1		14903.1	1		1	1
10del	20	1		1.3131	1.1945	1.2197		16250	1		943.174	1		166881	1		1	1
WT	13	2		1.2652	1.2785	1.2346		1	1		1004.52	1		111380	1		1	1
Supplementary Figure 4b				1.1219	1.0398	1.1696		1	1		13120.5	1		746269	1		1	1
				1.2699	0.9256	1.0494		1	1		321.957	1		193929	1		1	1
				1.2361	1.0538	1.2748		23995.2			836.645			292113	1		1	1
				1.2299	0.8127	1.1818		Supplementary Figure 4d			Supplementary Figure 4e			199826	1		1	1
				1.2694	1.0831	1.3591								189970	1		1	1
				1.2781	0.7393	1.2341								1527495	1		1	1
				1.0613	0.7952	1.2172								2120141	1		1	1
				1.0032	1.0273	1.1128								1216545	1		1	1
				1.0771	0.8601	1.2264								1726619	1		1	1
				1.0722	1.0576	1.2027								2000000	1		1	1
				1.2801	1.0835	1.2497									1			1
				1.1321	1.0567	0.9854									1			1
				1.0356		0.9986									1			1
				1.1071		0.9188									1			1
				1.3333		1.0253									1			1
				1.2443		0.9667									1			1
						1.0425									1			1
				Supplementary Figure 4c										Supplementary Figure 4f			Supplementary Figure 4g
						E18.5		E21			E18.5		E21
WT	10del		WT	10del		WT	10del	WT	10del		WT	10del	WT	10del
9.88197e+08	986744		143143	1		12800	12800	12800	12800		1	1	200	200
1955543915	667944		37865.5	1		12800	12800	25600	12800		1	1	220	200
1174716766	5.02612e+06		521838	1		25600	25600	6400	12800		1	1	120	185
5414216113	779880		1.0684e+06	1		12800	25600				1	1	150	100
2255187914	5.46251e+06		500245	1		12800	12800				1	1	110	100
1473423459	3.60298e+06		378027	1		12800					1	1	75	60
2480847679	1.62725e+06		48996.3	1		Supplementary Figure 4i					1	1	100
1042930903	1.94164e+06		43455.9	1							1	1
1760000000	257928		45721.8	1							1	1
22400000000	1.26103e+07		8.23915e+06	1							1	1
1370000000	4.02422e+06		623451	1							1	1
2560000000	794057		783621	1							1	1
10100000000	8.45623e+06		6.93512e+06	1							1	1
	2.14465e+06			1								1
	9.14665e+06			1								1
	1.05338e+07			1								1
	2.15377e+07			1								1
	2.68515e+07			1								1
	5.6324e+06			1								1
	3.50504e+06			1								1
Supplementary Figure 4h			Supplementary Figure 4i								Supplementary Figure 4k

## Sheet: Supplementary Fig 6
Placebo	10del		Placebo	10del			Placebo						10del
23.6	27.34		17.6	17.3		day1	43.2833	60.9333	41.77	46.1533	40.7367		31.6533	33.8167	55.2633	22.36	53.2833
23.57	24.45		17.2	16.6		day2	59.87	63.4467	69.69	41.0833	67.9733		45.5067	32.4	76.2633	52.0967	62.4367
22.2	24.9		17	16.7		day3	51.5433	84.1133	55.95	38.8867	61.2233		59.71	56.2833	72.46	56.9933	68.9733
20.93	21.09		17.1	16.6		day4	54.5733	98.4433	67.4467	50.0267	53.4633		59.8933	66.8367	103.587	79.7867	85.9833
21.36	20.39		16.6	16.8		Supplementary Figure 6d
Supplementary Figure 6b			Supplementary Figure 6c
							Placebo						10del
						day1	180.5	189.1	254.25	238.75	147.2		211.8	186.85	208.65	184.5	178.2
						day2	203.75	176.2	204.15	244.8	171.6		233.85	226.7	264	210.95	191.1
						day3	170.45	199.45	274.05	213.8	161.25		239.3	155.5	267.75	150.25	161.85
						day4	256.3	140	187.95	173.9	219.8		257.7	207.5	223.55	200.55	159.85
						Supplementary Figure 6e
					Placebo	10del
					14.096	27.792
					20.88	13.536
					19.248	20.704
					29.872	18.864
					18.208	12.864
					Supplementary Figure 6f

[truncated: 4 more sheets: Supplementary Fig 7, Supplementary Fig 8, Supplementary Fig 9, Supplementary Fig 10]
